# Supplementary material for: Proteome dynamics of cold-acclimating Rhododendron species contrasting in their freezing tolerance and thermonasty behavior
Source: PLoS One. 2017 May 23;12(5):e0177389. doi: 10.1371/journal.pone.0177389 (PMC5441609; doi:10.1371/journal.pone.0177389)
Supplement: S1 Table — Only P values < 0.05 are shown. (XLS) [file pone.0177389.s004.xls]

## Sheet: Fold changes
Table S1. Peptide summary identification by spot number, log2 fold changes and P values for different pair-wise comparisons. Only P values < 0.05 are shown
spot	Top Ranked Protein Name (Species)	Accession No.	Protein MW	Protein PI	Peptide	Protein	Protein	Total Ion	Total Ion		Cata.CA / Cata.NA					Pont.CA / Cata.NA					Cata.CA / Pont.CA
					Count	Score	Score C. I. %	Score	C. I. %		average		SEM	P		average		SEM	P		average		SEM	P
spot1	DNA-directed RNA polymerase subunit beta [Nephroselmis olivacea]	RPOB_NEPOL	124807	9.1	9	72	100	32	86		4.56667	±	0.231828	0.0025672		2.19667	±	0.288752	0.0168438		2.36	±	0.064291	0.000741299
spot2	4-coumarate--CoA ligase-like [Oryza sativa subsp. japonica]	4CLL5_ORYSJ	57311	6.1	5	61	97	51	100		3.89333	±	0.371678	0.00899088		-0.14	±	0.155027			4.01667	±	0.521866	0.0164648
spot3	dehydrin [Brassica napus]	gi|38564509	30988	5.1	5	112	100	79	100		5.38333	±	0.562504	0.0107425		1.91333	±	0.0648931	0.00114833		3.45667	±	0.506634	0.0208136
spot5	ribulose 1,5-bisphosphate carboxylase/oxygenase, partial (chloroplast) [Vaccinium uliginosum]	gi|20257370	51517	6.19	17	595	100	485	100		-1.68667	±	0.301791	0.0305553		-1.66333	±	0.170326	0.0103238		-0.0366667	±	0.184782
spot6	ribulose 1,5-bisphosphate carboxylase/oxygenase, partial (chloroplast) [Vaccinium uliginosum]	gi|20257370	51517	6.19	9	145	100	110	100		1.32667	±	0.0926163	0.00483827		1.43	±	0.011547	6.51965e-05		-0.116667	±	0.102686
spot7	ribulose-1,5-bisphosphate carboxylase/oxygenase large subunit, partial (chloroplast) [Vaccinium gaultherioides]	gi|557836376	52990	6.19	10	94	100	54	100		2.21333	±	0.383029	0.0286666		-0.196667	±	0.0868588			2.39667	±	0.290765	0.0144015
spot8	Elongation factor 1-alpha [Hordeum vulgare]	EF1A2_HORVU	49111	9.2	6	68	99				3.82	±	0.126623	0.00109694		-0.69	±	0.140119	0.0388505		4.49333	±	0.11348	0.000637219
spot9	unknown protein										4.69	±	0.0929157	0.000392263		-1.52	±	0.244404	0.0248928		6.2	±	0.341174	0.00301441
spot10	cyclin-A1-3 [Oryza sativa subsp. japonica]	CCA13_ORYSJ	54014	6.8	8	60	97				3.87	±	1.36826			-1.12667	±	1.09931			4.98	±	2.45946
spot12	PREDICTED: 2,3-bisphosphoglycerate-independent phosphoglycerate mutase [Cucumis melo]	gi|659126686	61143	5.64	10	625	100	585	100		1.64333	±	0.10651	0.00417451		-0.11	±	0.149332			1.73667	±	0.0983757	0.00319344
spot13	ATPase subunit 4 (mitochondrion) [Vaccinium macrocarpon]	gi|549531661	21340	9.82	4	40	88	29	100		1.42	±	0.151438	0.011183		-2.09333	±	0.357833	0.0279989		3.50333	±	0.509586	0.0205092
spot14	PREDICTED: NADP-dependent malic enzyme-like [Phoenix dactylifera]	gi|672109679	70183	7.95	7	142	100	126	100		1.33667	±	0.139563	0.0107266		3.56	±	0.295466	0.00681797		-2.24	±	0.306649	0.0182298
spot16	ribulose 1,5-bisphosphate carboxylase/oxygenase, partial (chloroplast) [Vaccinium uliginosum]	gi|20257370	51517	6.19	16	226	100	132	100		-2.29333		0.21489	0.00866612		-2.63		0.17673	0.00448515		0.33		0.0321455	0.00935587
spot19	PREDICTED: ribulose bisphosphate carboxylase/oxygenase activase, chloroplastic isoform X2 [Nelumbo nucifera]	gi|720021014	48018	6.07	12	650	100	590	100		-1.60667	±	0.0176383	0.0001205		-2.18	±	0.425323	0.0360209		0.553333	±	0.422111
spot20	PREDICTED: ribulose bisphosphate carboxylase/oxygenase activase, chloroplastic isoform X1 [Amborella trichopoda]	gi|586708328	51909	5.98	10	402	100	365	100		1.81333	±	0.236948	0.0166494		1.85333	±	0.256667	0.0186446		-0.0566667	±	0.0260342
spot22	PREDICTED: monodehydroascorbate reductase isoform X1 [Vitis vinifera]	gi|731399755	47293	6.32	6	159	100	139	100		1.14333	±	0.0933333	0.00659801		-0.93	±	0.155349	0.026787		2.06	±	0.23094	0.0123359
spot23	PREDICTED: monodehydroascorbate reductase, chloroplastic [Prunus mume]	gi|645267228	49802	6.23	7	537	100	513	100		1.37667	±	0.133832	0.00931882		-0.293333	±	0.112002			1.66333	±	0.072188	0.00187822
spot24	chitinolytic alpha-amylase inhibitor [Phaseolus vulgaris]	CAI_PHAVU	2703	4.1	1	51	74	38	92		3.05	±	0.0776745	0.000647941		-0.51	±	0.100664	0.036821		3.55	±	0.06245	0.000309319
spot25	pentatricopeptide repeat-containing protein [Ricinus communis]	gi|255561305	64146	8	8	76	98				3.77667	±	0.0338296	8.02278e-05		-1.54333	±	0.179103	0.0132013		5.30333	±	0.150148	0.000800608
spot29	PREDICTED: carbonic anhydrase, chloroplastic-like isoform X3 [Glycine max]	gi|571553322	35422	6.61	7	385	100	354	100		-1.80333	±	0.137396	0.00575489		-2.00667	±	0.0808977	0.00162131		0.19	±	0.0556776
spot32	PREDICTED: ferredoxin--NADP reductase, leaf isozyme, chloroplastic [Elaeis guineensis]	gi|743779424	40769	8.77	7	279	100	256	100		-1.46667	±	0.135319	0.00840523		-1.09	±	0.295353			-0.39	±	0.169214
spot35	PREDICTED: oxygen-evolving enhancer protein 1, chloroplastic-like [Sesamum indicum]	gi|747076873	34947	5.76	8	622	100	581	100		-1.39667	±	0.0829324	0.0035073		-0.68	±	0.01	0.000216193		-0.73	±	0.0907377	0.015101
spot37	PREDICTED: uncharacterized protein At5g02240 [Jatropha curcas]	gi|802615018	34822	9.04	5	434	100	416	100		1.53333	±	0.0698411	0.00206823		0.856667	±	0.100885	0.0135865		0.66	±	0.0378594	0.00327433
spot38	conserved hypothetical protein [Ricinus communis]	gi|255580317	34788	8.9	4	197	100	178	100		1.86	±	0.326548	0.0294669		1.16333	±	0.241822	0.0405967		0.686667	±	0.0983757	0.019914
spot39	PREDICTED: carbonic anhydrase, chloroplastic-like isoform X3 [Glycine max]	gi|571553322	35422	6.61	6	484	100	458	100		-2.22667	±	0.0698411	0.000982361		-1.41333	±	0.0533333	0.00142096		-0.83	±	0.0754983	0.00817277
spot40	carbonic anhydrase [Vigna radiata]	gi|8954289	35462	7.6	8	304	100	240			-1.82	±	0.0057735	1.0063e-05		-1.3	±	0.07	0.00288686		-0.533333	±	0.0833333	0.0235549
spot41	carbonic anhydrase [Vigna radiata]	gi|8954289	35462	7.6	5	441	100	413	100		-2.32667	±	0.034801	0.000223651		-2.04667	±	0.202759	0.00967227		-0.29	±	0.181751
spot42	RNA polymerase beta' subunit (plastid) [Vaccinium macrocarpon]	gi|385198171	154427	9.3	14	48	98				2.96	±	0.105987	0.00127965		0.49	±	0.102144	0.0408124		2.45333	±	0.207552	0.00708122
spot43	carotenoid 9',10'-cleavage dioxygenase [Oncidium hybrid cultivar]	CCD1_ONCHC	63371	6.1	13	60	96				4.23	±	0.180093	0.00180772		0.806667	±	0.282213			3.41333	±	0.128106	0.00140561
spot45	abscisic stress ripening protein, putative [Ricinus communis]	gi|255566624	16219	6	3	169	100	145	100		-2.75333	±	0.183515	0.0044131		-3.30333	±	0.355918	0.0114107		0.54	±	0.177858
spot46	temperature-induced lipocalin [Brassica rapa]	gi|157849740	20571	6	3	103	100	84	100		1.58667	±	0.0578312	0.00132583		0.223333	±	0.403705			1.35	±	0.35019
spot48	23kDa polypeptide of the oxygen evolving complex of photosystem II [Sonneratia alba]	gi|146454486	25197	6	3	127	100	106			-1.42667	±	0.0548736	0.00147611		-4.45667	±	0.935616	0.0413583		3.01667	±	0.985737
spot49	glutathione peroxidase-like protein [Picea sitchensis]	gi|311457778	28464	9.4	5	188	100	155	100		1.19333	±	1.30672			-0.673333	±	1.57541			1.85333	±	0.282862	0.0225104
spot51	clathrin light chain [Arabidopsis thaliana]	CLC1_ARATH	37202	5.9	2	45	0	38	96		0.326667	±	1.14781			2.34	±	0.509215	0.0442369		-2.02667	±	0.73976
spot52	PREDICTED: BTB/POZ domain-containing protein At2g24240-like [Zea mays]	gi|670409352	53071	6.28	11	73	89				2.05333	±	0.129142	0.00393235		0.513333	±	0.115662	0.0472019		1.52667	±	0.0202759	0.000176342
spot53	type II light-harvesting chlorophyll a /b-binding protein [Zea mays]	gi|452341	24710	4.9	2	95	100	84	100		3.2	±	0.130767	0.00166575		2.96333	±	0.617639	0.0408016		0.223333	±	0.510174
spot54	PREDICTED: superoxide dismutase [Cu-Zn], chloroplastic [Cucumis sativus]	gi|449456060	22603	5.87	3	233	100	220	100		-1.84333	±	0.02848	0.000238626		-2.88333	±	0.185861	0.00412945		1.03	±	0.167033	0.0253045
spot55	ribulose bisphosphate carboxylase small chain 3A, chloroplastic	gi|132106	20218	9.1	3	91	100	66	82		-1.06667	±	0.0405518	0.00144219		-0.776667	±	0.0643774	0.00680063		-0.306667	±	0.034801	0.0126345
spot56	ribulose bisphosphate carboxylase short chain 3A	gi|132106	20218	9.1	4	94	100	70	100		2.38	±	0.531162	0.0463711		-0.493333	±	0.310501			2.85667	±	0.749585
spot57	glucan synthase [Oryza sativa subsp. japonica]	CSLF6_ORYSJ	105085	8.6	9	63	98	30			4.46667	±	0.048074	0.000115819		-1.40667	±	0.26965	0.0348378		5.85667	±	0.228352	0.00151676
spot58	ribulose bisphosphate carboxylase small chain 1A [Arabidopsis lyrata subsp. lyrata]	gi|297841389	20177	6.73	6	151	100	109	100		-4.37	±	0.0655744	0.000225091		-2.73	±	0.326241	0.013982		-1.64667	±	0.271437	0.0261126
spot59	ribulose bisphosphate carboxylase small chain, chloroplastic-like [Brachypodium distachyon]	gi|357168157	19681	9.35	8	146	100	100	100		-2.83333	±	0.144029	0.00257411		-1.79	±	0.138924	0.00596965		-1.05333	±	0.178916	0.0276601
spot60	DEAD-box ATP-dependent RNA helicase 18 [Oryza sativa subsp. japonica]	RH18_ORYSJ	72173	9.5	3	54	85	27	18		4.68667	±	0.183515	0.00152974		-2.58333	±	0.981739			7.25667	±	1.0409	0.0199613
spot61	cold shock domain-containing protein [Arabidopsis thaliana]	CSP3_ARATH	29545	7.4	2	44		35			6.44667	±	0.32682	0.00256021		1.46333	±	0.839054			4.97667	±	0.561971	0.0125124
spot62	hypothetical protein [Vitis vinifera]	gi|147804799	16993	5.3	2	74	97	58	99		-2.50667	±	0.303333	0.0143296		-2.48667	±	1.16482			-0.0366667	±	0.987123
spot63	UDP-galactose/UDP-glucose transporter [Arabidopsis thaliana]	UTR5_ARATH	38834	9.2	1	40		35	100		0.373333	±	0.139563			5.73333	±	0.239606	0.00174199		-5.37333	±	0.341581	0.00401678
spot64	rubisco activase [Zantedeschia aethiopica]	gi|13430334	37026	6.7	11	341	100	246			0.143333	±	0.200859			3.86333	±	0.185592	0.00229982		-3.73333	±	0.0145297	1.51463e-05
spot66	glutamine synthetase [Camellia sinensis]	gi|42733460	39180	5.5	5	481	100	447	100		-0.263333	±	0.152352			2.57	±	0.341223	0.0171755		-2.84667	±	0.192209	0.00452812
spot67	glutamine synthase [Theobroma cacao]	gi|590648211	39271	5.79	7	505	100	473			-0.663333	±	0.024037	0.00131052		-5.41667	±	0.173333	0.00102243		4.74	±	0.172434	0.00132077
spot68	ATP synthase gamma chain 2, chloroplast, putative [Ricinus communis]	gi|255554879	41201	5.7	5	265	100	233	100		-0.0866667	±	0.103494			2.60333	±	0.127715	0.00239806		-2.70333	±	0.225783	0.00690345
spot69	putative plastid-lipid-associated protein 6 [Morus notabilis]	gi|703122561	30633	8.53	3	253	100	244	98		0.74	±	0.0503322	0.00459439		-3.16667	±	0.258865	0.0066163		3.89333	±	0.303663	0.00602836
spot70	chlorophyll A/B binding protein, putative [Ricinus communis]	gi|255557841	31043	5.5	7	92	100	51	100		-0.0933333	±	0.0956266			4.07333	±	0.217281	0.00283332		-4.17333	±	0.25543	0.00372516
spot71	oxygen-evolving enhancer protein 2, chloroplastic; 23kDa [Solanum lycopersicum]	gi|266856	27775	8.3	6	213	100	179			-0.69	±	0.281603			4.17333	±	0.681673	0.0256576		-4.87667	±	0.691311	0.0195095
spot72	pentatricopeptide repeat-containing protein At3g05340 [Arabidopsis thaliana]	PP215_ARATH	73081	6.2	3	57	92	49	100		2.55667	±	0.271866	0.0111191		5.82	±	0.327159	0.003145		-3.27333	±	0.48015	0.0208462
spot73	ATP synthase CF1 alpha subunit protein [Rhododendron simsii]	gi|290490186	55297	5.5	14	763	100	652	100		-0.44	±	0.498631			4.26	±	0.126623	0.000882327		-4.71	±	0.540494	0.0129141
spot75	glutamate-glyoxylate aminotransferase 2 [Morus notabilis]	gi|703113453	53469	5.77	13	329	100	265			-0.4	±	0.0757188	0.0340155		1.87333	±	0.401677	0.0430295		-2.28333	±	0.388344	0.0277289
Protein Molecular Weight (MW) is shown in Daltons; Average: increase or decreased spot volume levels between pair-wise comparisons ± standard error (SEM).
